# Supplementary material for: Promotion of mature angiogenesis in ischemic stroke by Taohong Siwu decoction through glycolysis activation
Source: Front Pharmacol. 2024 Jun 18;15:1395167. doi: 10.3389/fphar.2024.1395167 (PMC11221195; doi:10.3389/fphar.2024.1395167)
Supplement: Supplementary file 3 [file DataSheet2.zip]

Archive with 2 entries (2 files):
- Original data-analysis.xlsx
- Original data-figure.pdf
