# Supplementary material for: Promotion of mature angiogenesis in ischemic stroke by Taohong Siwu decoction through glycolysis activation
Source: Front Pharmacol. 2024 Jun 18;15:1395167. doi: 10.3389/fphar.2024.1395167 (PMC11221195; doi:10.3389/fphar.2024.1395167)
Supplement: Supplementary file 3 [file DataSheet2.zip › Original data-analysis.xlsx]

## Sheet: Fig.2B
		Sham	Model	THSWD-L	THSWD-M	THSWD-H	NBP
		0	4	3	2	1	1
		0	2	2	2	1	1
		0	3	2	1	0	0
		0	4	2	0	0	0
		0	2	1	1	1	0
		0	3	1	1	1	1

## Sheet: Fig.2C
	Sham	Model	THSWD-L	THSWD-M	THSWD-H	NBP
	0	11	5	11	5	8
	0	12	10	5	10	9
	0	13	13	8	8	8
	0	13	5	7	6	10
	0	12	9	9	7	5
	0	10	14	8	7	6

## Sheet: Fig.2F
	Sham	Model	THSWD-L	THSWD-M	THSWD-H	NBP
	0	0.358	0.298	0.203	0.189	0.1765
	0	0.389	0.301	0.217	0.2012	0.183
	0	0.325	0.283	0.223	0.195	0.164
	0	0.403	0.268	0.209	0.183	0.185
	0	0.378	0.243	0.214	0.212	0.178

## Sheet: Fig.2H
		Sham	Model	THSWD-L	THSWD-M	THSWD-H	NBP
		128	56	72	79	98	118
		117	62	75	70	93	105
		134	48	83	87	103	115

## Sheet: Fig.3B
	Sham	Model	THSWD (4.5 g/kg)	THSWD (9 g/kg)	THSWD (18 g/kg)	NBP
	1.15629	2.59265	3.88822	5.8414	8.4397	9.29022
	1.11321	2.36784	2.82216	5.21866	8.17015	8.23491
	1.10625	2.09853	2.65856	4.78659	7.97549	7.84495
	0.98289	2.09197	2.58072	4.77407	7.79384	6.55648
	0.823694	2.07768	2.52217	4.66213	7.74284	6.50502
	0.817661	2.26172	1.90725	3.91425	5.91233	6.25914

## Sheet: Fig.4D
	Sham	Model	THSWD-L	THSWD-M	THSWD-H	NBP
	0.287	0.171	0.215	0.229	0.25	0.279
	0.263	0.17	0.211	0.217	0.234	0.284
	0.292	0.165	0.207	0.248	0.242	0.253

## Sheet: Fig.4E
		Sham	Model	THSWD-L	THSWD-M	THSWD-H	NBP
		0.257	0.182	0.229	0.211	0.227	0.23
		0.258	0.17	0.189	0.229	0.229	0.224
		0.251	0.174	0.234	0.237	0.246	0.245

## Sheet: Fig.4F
		Sham	Model	THSWD-L	THSWD-M	THSWD-H	NBP
		0.286	0.174	0.212	0.254	0.256	0.226
		0.292	0.163	0.209	0.225	0.207	0.224
		0.283	0.172	0.221	0.204	0.221	0.205

## Sheet: Fig.5A
		Sham	Model	TL	TM	TH	NBP
		119.237	72.6713	85.0324	98.7175	94.7609	93.6245
		111.149	68.9462	71.746	81.2979	88.0211	98.2032
		103.532	39.5734	85.4552	71.9094	105.025	101.01
		98.9179	66.7243	89.474	86.9717	113.233	100.675
		111.1	68.7754	90.6452	88.3773	111.935	93.575
		102.308	36.1663	83.0047	94.0493	114.528	91.4977
		Sham	Model	TL	TM	TH	NBP
		1.68554	0.387812	0.673589	0.570958	0.859975	1.15308
		0.960892	0.649688	0.858342	0.873597	1.45338	0.721616
		0.868583	0.422008	0.827318	1.16288	0.755295	0.878253
		1.13982	0.533014	1.1144	1.03157	1.2976	1.30405
		1.47966	0.523716	0.700986	1.07581	1.23739	1.25435
		1.20833	0.438657	1.26442	1.12237	1.08364	0.904498

## Sheet: Fig.5B
	Sham	Model	THSWD-L	THSWD-M	THSWD-H	NBP
	0.738151	0.22147	0.351472	0.611268	0.529506	0.593529
	0.663773	0.122646	0.401515	0.540711	0.535802	0.596178
	0.644619	0.248825	0.30717	0.510569	0.711192	0.608087
	0.619649	0.110725	0.440348	0.568987	0.478054	0.67766
	0.792778	0.19762	0.416167	0.494504	0.544024	0.680151
	0.809162	0.164564	0.385779	0.589083	0.604926	0.608495
	Sham	Model	THSWD-L	THSWD-M	THSWD-H	NBP
	0.0503802	0.0150749	0.0152346	0.0232266	0.0250246	0.025748
	0.038705	0.016364	0.0173008	0.0277505	0.0339578	0.0211399
	0.0330229	0.0141986	0.0100779	0.0307854	0.0267859	0.0383148
	0.041174	0.0166043	0.0242194	0.0272111	0.0238833	0.0453828
	0.0302959	0.0125042	0.0159948	0.0211531	0.0388748	0.0289911
	0.0443029	0.0149021	0.0219865	0.0326114	0.0371539	0.0293096

[truncated: 25 more sheets: Fig.5C, Fig.5D, Fig.5E, Fig.6A, Fig.6B, Fig.6C, Fig.6D, Fig.6E, Fig.6F, Fig.6G, Fig.6H, Fig.7F, Fig.7G, Fig.7H, Fig.7I, Fig.7J, Fig.7K, Fig.8A, Fig.8B, Fig.8C …]
